# Supplementary material for: The impact of physical activity levels and cardiorespiratory fitness on heart rate variability in overweight and obese college students: a cross-sectional study
Source: PeerJ. 2026 Jan 19;14:e20612. doi: 10.7717/peerj.20612 (PMC12826037; doi:10.7717/peerj.20612)
Supplement: Supplemental Information 1 [file peerj-14-20612-s001.csv]

name	Gender	age	Height	Weight	BMI	BMIgrouping	SLM	BFP%	VFC	WHR	F.C.	VO2max(L/min)	VO2max(ml/kg/min)	VC	HR	MeanRR	SDNN	RMSSD	LFn	HFn	LF/HF	PA
51	2	21	166	67.6	24.5	1	39.8	37.3	3.2	0.84	9.3	1.8	33	2749	110	545.69	4.29	2	65.73	24.25	2.71	2
138	1	21	180	110.7	34.2	2	61.6	41.3	11.8	1.04	6	2.32	21	3747	108	558.12	2.38	2	69.51	22.45	3.1	1
49	2	20	158.4	68.6	27.3	1	40	38	3.1	0.9	12.2	3.2	39	2540	80	754.38	5.39	2	68.98	21.01	3.28	2
164	1	19	174	91.3	30.2	2	56.4	34.9	6.7	0.99	7.5	2.37	26	4130	119	505	8.87	3	63.59	20.41	3.12	3
60	1	20	178.3	86.8	27.3	1	59	28.4	4.3	0.95	6.5	2	23	4176	110	543.7	5.32	3	69.77	20.18	3.46	1
39	1	20	179.6	109	33.8	2	65.9	36.2	8.4	1	10.8	4.14	38	3092	105	572.14	7.55	3	68.73	19.23	3.57	1
127	1	20	179.2	92.7	28.9	2	62.3	29.2	4.8	0.96	7.6	2.5	27	4377	113	532.43	10.76	4	62.76	19.24	3.26	2
178	1	20	187.2	103.5	29.5	2	67.6	31.2	6.5	0.97	8.9	3.21	31	4255	108	554.37	9.56	4	65.99	27	2.44	1
128	1	20	178	92.1	29.1	2	63.2	27.6	4.5	0.96	9.4	3.04	33	4178	101	595.6	7	4	65.41	24.52	2.67	1
53	2	23	163	74	27.9	1	40.7	53.2	8.4	0.92	9.7	1.8	32	2989	111	540.01	7.91	5	63.83	36.12	1.77	2
104	2	20	160	64.6	25.2	1	38.2	37.1	2.7	0.85	6.9	1.55	24	3011	110	547.5	8.36	5	68.54	21.4	3.2	2
105	1	21	170.8	81.5	27.9	1	53.2	31.1	4.8	0.96	7	2.04	25	3646	109	548.91	8.49	5	68.35	22.6	3.02	1
170	1	20	170	74.7	25.8	1	58.2	17.9	1.8	0.92	12.8	3.36	45	2875	102	585.68	7.13	5	66.09	33.79	1.96	1
70	1	21	176.5	89	28.4	2	56.4	24	3	0.9	7.5	2.2	24	3031	95	631.33	10.34	5	69.44	23.55	2.95	2
161	1	24	180.4	97.4	29.9	2	63.7	31.1	6.2	0.99	8	2.73	28	3897	109	551.02	11.85	6	67.83	19.14	3.54	1
119	1	19	178	92	29	2	63.4	27.4	4.3	0.95	10.3	3.31	36	3970	105	572.39	12.9	6	64.98	25.01	2.6	2
15	1	22	183	103	30.1	2	76.4	42.2	15.6	1.05	9.2	3.1	38	4130	103	581.41	8.88	6	60.18	39.79	1.51	1
181	2	21	157.2	68.3	27.6	1	38.5	40.1	3.7	0.87	7.9	1.91	28	2632	101	596.08	10.12	6	67.87	26.1	2.6	1
24	1	20	169.6	83	28.8	2	57	27.6	3.9	0.96	8.7	2.49	30	4639	121	497.55	7.51	7	55.85	44	1.27	2
107	1	20	173.2	108.9	36.3	2	65.6	36.5	8.1	1.01	8.6	3.27	30	3957	100	600.83	11.9	7	60.56	39.43	1.54	2
142	1	24	168	82.7	29.3	2	55.4	29.4	4.4	0.97	14.1	4.05	49	4357	96	624.81	11.51	7	63.29	26.67	2.37	2
75	1	21	177.1	86.2	27.5	1	60.2	26.3	3.7	0.95	9.5	2.84	33	2885	89	673.68	11.17	7	69.63	29.29	2.38	1
78	2	22	166.4	73.8	26.7	1	42.8	38.2	3.7	0.87	11.1	2.88	39	3140	88	680.43	7.16	7	47.87	51.9	0.92	1
67	1	20	179.6	91	28.2	2	61.8	28.4	4.7	0.97	8.2	2.64	29	4239	111	541.34	12.92	8	52.48	47.51	1.1	2
172	1	21	178	93	29.3	2	42.1	33.8	3.3	0.88	9.3	3.2	38	2589	98	613.03	17.17	8	60.22	20.74	2.9	1
50	1	21	170	86.8	30	2	56.3	31.5	5.3	0.98	9.7	2.95	34	2979	96	622.16	12.86	8	71.55	28.39	2.52	1
69	2	19	154.8	73	30.4	2	39.1	43	4.4	0.88	7.4	1.9	26	2342	92	654.19	13.89	8	68.07	29.91	2.28	3
5	1	23	180	86.5	26.7	1	61.4	29.4	10.8	0.9	8.7	4.1	35	3233	89	673.24	9.12	8	43.86	38.76	1.13	1
23	2	21	160	67.3	26.3	1	40.1	36.7	2.7	0.85	16.6	3.9	58	3046	103	584.31	15.38	9	62.4	37.59	1.66	2
6	2	29	181.1	88.7	27	1	52.2	37	5.4	0.9	11.5	3.55	40	2872	87	687.81	14.57	9	51.28	47.27	1.08	1
155	1	20	182.4	92.9	27.9	1	62.3	29.3	4.9	0.95	11.1	3.62	39	4415	85	702.69	64.24	9	67.06	29.92	2.24	3
121	2	26	153	70	29.9	1	34.8	40.1	5	0.9	9.3	2.2	34	2635	79	760.67	12.32	9	30.39	38.65	0.79	1
17	1	21	175	85.2	27.8	1	60.2	30.8	4	1	8.4	2.2	32	1897	71	842.51	11.78	9.56	27.46	29.25	0.94	1
8	1	22	169	86	30.1	2	57.7	19.8	2.1	0.91	7.6	2.3	29	3528	100	601.03	17.88	10	57.36	22.62	2.54	1
113	2	21	162.4	79.8	30.3	2	42	43.9	5.7	0.91	9.6	2.71	34	3004	96	623.1	14.35	10	63.58	36.36	1.75	3
54	1	19	170	74	25.6	1	55.3	21.3	2.1	0.91	11.2	2.89	39	3676	94	638.68	18.06	10	67.03	23.96	2.8	1
62	2	22	153	59.1	25.2	1	36.1	35.2	2.1	0.83	9.1	1.89	32	1932	77	779.68	9.58	10	28.36	31.23	0.91	1
118	1	22	154	77.9	32.8	2	48.4	34.5	5.4	1.01	7.1	1.95	25	3025	76	792.12	8.63	10	37.05	52.79	0.7	1
151	2	20	163	72.4	27.2	1	41	39.7	3.9	0.86	6.3	1.9	33	2823	101	596.99	15.9	11	64.7	35.23	1.84	1
103	1	19	180	83.7	25.8	1	60.7	27.4	8.5	0.9	8.4	4	31	3154	100	599.62	14.13	11	44.16	52.38	0.84	1
114	2	24	161	69.8	26.9	1	38.8	40.9	3.8	0.87	8	1.95	28	2840	97	617.75	17.77	11	63.4	22.58	2.81	2
179	1	22	186	103.9	30	2	70.5	28.5	5.8	0.98	8.8	3.22	31	3886	95	631.54	15.53	11	69.28	20.58	3.37	1
160	1	23	177	79.1	25.2	1	61.6	17.9	1.9	0.91	14	3.88	49	2930	82	732.95	13.64	11	61.39	27.84	2.21	2
68	1	24	172	76	25.7	1	51.5	28.6	3.7	0.94	7.2	2.3	27	3815	76	785.2	10.28	11	31.55	58.41	0.54	1
29	2	20	166	71.4	25.9	1	42.4	36.7	3.1	0.85	10	2.5	35	3685	74	811.45	11.95	11	62.31	21.6	2.88	1
95	2	20	159.3	76	30	2	37.2	30.3	1.8	1	13.3	2.75	47	2356	67	893.14	57.69	11	39.12	60.92	0.64	2
10	1	20	170	78.2	27	1	50.5	31.9	4.9	0.97	9.8	2.66	34	3280	117	511.73	23.36	12	62.63	27.34	2.29	1
100	1	19	176.8	92.2	29.5	2	60.6	30.7	5.3	0.97	8.5	2.77	30	4843	103	584.7	20.65	12	67.92	22.05	3.08	2
76	1	20	170	82.1	28.4	2	54.7	29.7	4.4	0.95	9	2.63	32	3467	94	636.78	18.5	12	61.61	38.38	1.61	1
184	1	20	175.6	88.4	28.7	2	61.2	27	4.4	0.97	9	2.8	32	3365	94	637.13	19.33	12	55.05	44.91	1.23	1
140	1	20	167.1	96.9	34.7	2	60.8	33.8	6.8	1.02	8.4	2.81	29	3144	92	651.85	19.04	12	68.5	21.48	3.19	1
56	2	21	161	73.5	28.3	2	39.7	42.5	4.4	0.88	7.6	1.98	27	3064	91	656.9	14.77	12	58.39	31.5	1.85	1
80	1	20	188.4	89.1	25.1	1	63.8	24.6	3.5	0.93	11.1	3.47	39	3774	88	684.43	19.25	12	66.16	21.81	3.03	2
81	1	20	170.4	82.8	28.5	2	54.4	30.7	4.3	0.95	9	2.65	32	3852	85	707.86	16.73	12	64	35.97	1.78	1
1	1	24	180	106.4	32.8	2	68.8	31.9	6.9	0.99	12	4.47	42	4117	84	716.23	13.22	12	67.78	24.14	2.81	3
120	1	21	172	85	28.4	1	60.8	25.7	2.7	0.9	9.4	2.5	37	3440	80	746.5	12.38	12	49.86	42.17	1.18	1
124	1	22	181	140.9	43	2	77	42.4	13.9	1.07	8.8	4.37	31	3535	76	791.54	29.45	12	38.49	35.75	1.08	1
34	2	21	160	65.5	25.6	1	39.6	35.7	2.2	0.82	9.6	2.23	34	2930	64	931.42	8.02	12	30.94	61.95	0.5	2
52	2	21	155	63	26.3	1	41.7	45	6.1	0.89	12.6	3.34	44	2789	97	620.42	12.5	13	57.55	42.32	1.36	2
163	1	22	176.7	82.4	26.4	1	58.2	25.6	3.5	0.95	8.6	2.47	30	4874	96	622.33	18.95	13	69.42	20.57	3.37	1
27	1	23	176.3	91.9	29.6	2	61.2	29.8	5	0.96	8.3	2.67	29	4439	96	627.82	19.85	13	64.31	25.66	2.51	1
139	1	23	172.8	85.9	28.8	2	58.8	27.8	4.3	0.96	10.4	2.6	36	4029	76	790.64	14.81	13	71.67	48.26	1.49	3
65	2	21	162	79.2	30.2	2	43.2	41.9	5	0.9	9.2	2.53	32	3136	65	921.48	15.83	13	65.17	24.83	2.62	1
38	1	22	178	83.5	26.4	1	56.8	28.3	4.2	0.95	8.9	2.59	31	4020	62	975.06	12.38	13	31.28	27.65	1.13	1
61	2	21	167	70.8	25.4	1	40.8	38.6	3.6	0.86	10	2.48	35	1793	82	732.21	16.63	13.29	47.83	52.96	0.9	1
85	1	19	170.4	92.1	31.7	2	59.4	32	5.7	0.99	10.1	3.22	35	4619	101	594.36	16.5	13.5	52.95	46.94	1.13	2
96	2	19	152	58.1	25.1	1	35	36.1	2.2	0.84	8.8	1.8	31	2396	101	596.64	16.12	14	51.63	48.24	1.07	1
135	1	20	160	69.9	27.3	1	50.2	24.2	2.6	0.95	9.2	2.24	32	3368	95	632.5	17.39	14	32.15	21.76	1.48	1
16	2	18	156	67	27.5	1	37.3	41	3.3	0.85	7.4	1.74	26	3364	91	661.19	14.52	14	39.44	50.54	0.78	1
28	1	20	180	111.8	34.5	2	64.1	39.6	9.8	1	8.1	3.13	28	3986	84	712.16	18.69	14	64.39	38.53	1.67	3
72	2	21	160	69.9	27.3	1	42.3	35.5	2.6	0.85	9.1	2.24	32	2874	72	836.7	16.39	14	31.12	29.74	1.05	1
77	1	24	173	78.6	26.3	1	56.1	29.1	4.6	1	9.1	2.7	35	4355	70	857.2	17.54	14	30.97	27.64	1.12	1
18	2	19	162.3	93.9	35.6	2	42.8	51.5	8.7	0.92	7.7	2.54	27	2701	90	663.48	17.63	15	68.99	30.89	2.23	1
116	2	22	165.6	74.1	27	1	41.8	40	4.3	0.88	7.3	1.93	26	2088	89	672.84	18.41	15	70.01	29.94	2.34	2
43	1	21	174	102.2	33.7	2	61.7	36.3	8.4	1.02	9.9	3.58	35	3360	85	707.31	18.64	15	46.21	48.12	0.96	2
83	1	21	183	91.5	27.3	1	65.8	24.2	3.4	0.93	9.2	2.93	32	4830	68	877.32	20.25	15	53.18	48.19	1.1	2
122	2	21	156	68	27.9	1	40.8	38.9	3.3	0.84	10.5	2.63	37	3805	102	586.08	16.22	16	57.23	42.33	1.35	1
125	1	20	178	99.4	31.4	2	63.3	32.9	6.7	0.99	9.3	3.28	33	4200	92	651.24	19.75	16	52.34	48.19	1.09	1
94	1	23	181	103.5	31.6	2	71.3	27.4	5.3	0.99	9.5	3.42	33	3453	81	741.26	23.17	16	59.26	47.62	1.24	2
168	1	23	175	91.5	29.9	2	63.5	26.8	4.1	1	9.9	3.7	35	4320	76	791.26	14.61	16	52.99	46.99	1.13	2
101	2	21	160	71	27.7	1	34.5	35.7	2.1	0.83	7.3	1.48	26	2508	64	944.36	12.27	16	41.28	58.27	0.71	1
31	2	22	160	67.8	26.5	1	39.5	38.1	3.5	0.87	13.8	3.25	48	2585	99	606.55	19.74	17	65.14	42.79	1.52	3
169	1	20	168	83.5	29.6	2	57.9	26.9	3.6	0.95	7.6	2.25	27	3132	93	642.74	24.94	17	52.47	27.49	1.91	2
134	2	20	163	69.4	26.1	1	39.9	38.8	3.3	0.85	8.3	2.01	29	2909	93	646.21	20.28	17	56.93	43.04	1.32	1
177	2	20	159.2	63.8	25.2	1	39.4	34.3	2.5	0.85	10.8	2.42	38	3226	93	647	23.39	17	61.92	38.05	1.63	2
7	2	23	153	69	29.5	2	44.1	40.5	4.5	0.87	8.4	2.44	29	3093	90	669.06	22.26	17	58.87	41.08	1.43	2
45	2	19	159.6	74.5	29.2	2	40.4	42.3	4.4	0.88	8	2.09	28	2898	89	671.58	18.92	17	70.81	26.16	2.71	1
55	2	22	158.8	69.3	27.5	1	37.8	42	4.2	0.88	8.4	2.01	29	3053	85	706.03	27.93	17	61.27	20.71	2.96	1
59	1	23	174	99.7	32.9	2	63.5	32.8	6.2	0.98	12.3	4.29	43	3970	75	794.72	19.74	17	65.14	34.79	1.87	1
86	2	23	155	59.4	24.7	1	37.6	32.8	2	0.83	9.1	1.9	32	1790	64	942.76	16.28	17	70.58	27.42	2.57	1
143	1	23	185	97	28.3	2	69.1	28.7	4	0.95	11.4	3.88	40	4080	62	974.07	17.24	17	51.76	44.46	1.16	2
146	1	23	177.9	93.2	29.4	2	61.9	30	5.4	0.99	11.3	3.73	40	4481	95	632.61	32.83	18	64.65	25.36	2.55	2
87	1	26	163	69.5	26.1	1	47.5	27.9	3.2	0.95	8.9	2.15	31	2805	87	692.15	11.85	18	70.24	21.7	3.24	1
136	1	21	173	101	33.7	2	60.2	37.1	8	1	9.6	3.43	34	3105	62	969.78	21.5	18	56.78	45.12	1.26	2
92	1	20	167.5	72.1	25.7	1	50.6	26	3	0.94	10.4	2.6	36	3939	92	655.36	22.29	19	70.36	25.56	2.75	1
141	2	21	162.4	72.7	27.6	1	40.7	40.4	4.3	0.89	8.7	2.18	30	3158	89	673.63	22.61	19	52.1	42.86	1.22	2
58	2	20	176	82.4	26.6	1	47.5	38.4	4.8	0.87	8.6	2.47	30	3360	86	695.46	22.55	19	70.97	29	2.45	1
30	1	23	171	109.4	37.4	2	66	36.4	8.8	1.04	9.7	3.72	34	4315	85	707.56	25.61	19	65.03	24.93	2.61	2
149	1	20	177.6	106.4	33.7	2	64	36.6	7.8	0.99	8.3	3.09	29	3830	84	717.31	27.85	19	62.72	27.24	2.3	1
144	2	24	153	63.6	27.1	1	36.9	38.5	2.9	0.85	9.6	2.16	34	2836	82	727.98	22.62	19	68.43	31.53	2.17	1
165	2	23	173	80.9	27	1	47.3	37.6	4.3	0.88	14.6	4.13	51	3876	82	735.71	23.39	19	43.68	56.29	0.78	2
48	2	20	157	67.6	27.4	1	39.5	37.9	3.1	0.86	10.1	2.37	35	2378	77	780.68	22.55	19	32.84	27.66	1.19	1
171	1	20	183	142.5	42.5	2	68.9	49	19.4	1.08	6.9	3.42	24	4358	71	846.55	22.55	19	50.97	21	2.43	2
162	2	21	173.8	77.5	25.7	1	46.4	36.1	3.6	0.84	8	2.17	28	3870	67	900.3	19.76	19	41.23	58.74	0.7	1
41	1	20	173	105.3	35.2	2	62.2	37.7	8.6	1.02	7.5	2.74	26	3210	88	682.14	20.78	20	60.41	25.5	2.37	1
98	2	20	158	70.9	28.4	2	37.6	43.6	4.5	0.88	10.9	2.69	38	2817	87	693.26	26.24	20	59.05	40.93	1.44	1
117	1	20	176.8	96.8	31	2	62.1	32.3	6.2	0.99	9.9	3.39	35	4603	79	759.54	27.6	20	68.36	26.6	2.57	2
36	2	23	164	70	26	1	35.7	36.8	10.7	0.9	9.4	3.5	31	2530	74	815.62	23.17	20	69.07	30.88	2.24	1
102	1	20	176	94.9	30.6	2	64.7	28.1	4.7	0.96	11.6	3.89	41	4770	63	950.12	19.66	20	59.21	40.45	1.46	2
97	2	19	168.4	83.7	29.5	2	45.4	42.1	5.5	0.88	11.8	2.7	41	2860	87	692.17	22.8	21	59.07	40.79	1.45	2
106	2	22	161	72	27.8	1	33.8	29	2.1	0.8	10.7	2.2	37	2772	86	699.81	21.71	21	28.6	66.34	0.43	2
109	2	20	157	65	26.4	1	38.4	39.3	3.4	0.9	6.3	1.3	23	2329	65	927.45	16.63	21	36.56	60.41	0.61	1
88	1	25	177	92	29.4	2	63	27.9	4.7	0.96	7.3	2.39	26	4480	63	948.61	22.69	22	55.82	44.1	1.27	1
35	1	20	180.8	114.4	35	2	68.5	36.9	9.8	1.03	6.8	2.75	24	4963	86	695.02	30.64	23	58.76	31.18	1.88	1
57	1	21	185.2	90.1	26.3	1	61.3	28.3	4.5	0.95	7.2	2.25	25	6499	86	696.88	25.94	23	60.45	39.37	1.54	1
133	1	20	168	91.8	32.5	2	58.5	32.8	5.7	0.99	11.3	3.67	40	3924	85	702.62	20.44	23	48.86	51.01	0.96	2
159	2	22	163	80.5	30.3	2	44.1	41.6	5.5	0.92	9.2	2.58	32	3010	86	700.91	27.65	24	41.23	39.65	1.04	2
47	1	20	167.5	74.9	26.7	1	52.7	25.8	3	0.93	8.8	2.32	31	4560	83	725.89	25.27	24	46.95	52.99	0.89	2
174	1	23	168	73.4	26	1	53.5	23.2	2.7	0.94	12.4	3.16	43	3057	81	741.86	38.29	24	54.15	60.21	0.9	2
167	2	21	155	64	27.1	1	39.7	43.6	6	0.9	10.3	2.44	36	2098	63	950.53	19.67	24	35	64.94	0.54	2
130	1	20	180	101.8	31.4	2	66.9	30.7	5.9	0.98	10.2	3.66	36	4208	83	719.72	39.22	25	67.78	22.2	3.05	1
152	2	22	160	74.4	29	1	42.4	43	4.3	0.9	8.1	4	30	2956	103	581.4	27.98	26	52.31	43.15	1.21	2
131	2	20	162.7	68	25.7	1	40.6	36.4	2.8	0.84	8.6	2.04	30	3203	84	713.24	22.36	26	39.89	59.85	0.67	1
158	1	20	176.8	80.8	25.8	1	62.7	18.2	1.9	0.91	16.2	4.61	57	4774	64	941.17	19.52	26	39.47	60.43	0.65	2
147	2	22	157	73	29.7	2	39.9	27.4	1.3	0.8	7.2	2.2	26	1986	63	953.04	16.06	26	27.49	62.49	0.44	2
13	1	20	173.2	94.6	31.5	2	61.6	31.4	5.8	0.99	9.7	3.22	34	4602	85	704.78	28.2	27	51.09	48.78	1.05	2
154	2	24	163	67.5	25.4	1	39.2	38.3	3.5	0.87	8.6	2.03	30	2640	80	747.9	17.25	27	57.48	47.45	1.21	2
153	1	25	177	85	27.1	1	59.7	28.1	3.7	0.9	9.8	3.5	37	3815	80	754.36	29.67	27	38.65	31.24	1.24	2
32	2	22	159.9	69.1	27	1	39.4	39.3	3.6	0.9	12.3	2.56	43	2685	68	883.76	22.52	27	33.31	56.63	0.59	1
150	1	21	170	85.2	29.5	2	54.4	32.6	5.5	0.99	8.1	2.39	28	2705	118	507.47	23.02	28	54.34	45.58	1.19	1
110	1	19	167.2	91	32.5	2	59.3	31.3	5.3	0.99	10.1	3.22	35	3852	93	643.73	21.29	28	47.6	32.26	1.48	1
99	1	25	174	75.7	25	1	52.3	27.2	3.5	0.94	9.4	2.5	33	3980	81	744.55	27.65	28	38.38	61.57	0.62	2
19	2	20	161	89.9	34.7	2	42.7	49.4	8.6	0.94	10.3	3.24	36	3769	76	791.65	45.19	28	61.59	55.14	1.12	3
22	1	21	179.2	85.7	26.7	1	61.6	24.2	3.4	0.95	14.5	4.37	51	3028	70	856.7	31.94	28	64.39	25.59	2.52	2
89	1	20	175	88	28.8	2	56.8	25	2.9	0.9	10.1	2.2	39	4035	69	872.27	26.32	28	48.23	51.75	0.93	2
3	1	19	168	76	26.9	1	58.1	25.6	4.2	0.9	9.1	2.7	35	3125	85	706.54	35.21	29	41.08	37.65	1.09	2
129	2	22	168	72.5	25.7	1	43.4	36.3	3.6	0.86	9.5	2.39	33	2995	76	790.35	24.15	29	57.16	37.23	1.54	2
71	2	20	157.6	68.5	27.6	1	39.6	38.6	3.2	0.87	8.9	2.12	31	3033	72	834.83	34.13	29	54.92	35.06	1.57	2
20	2	20	163	68	25.7	1	44.8	43.1	6.1	0.89	8.4	2.44	29	2855	76	787.16	28.35	30	43.96	55.99	0.79	1
9	2	20	163.1	72.8	27.3	1	40.1	41.4	4.3	0.87	9.2	2.33	32	3879	83	726.54	29.54	31	55.96	43.96	1.27	2
4	1	20	172.8	83.5	27.9	1	60.4	23.7	2.9	0.94	10.7	3.09	37	4914	74	808.73	29.83	31	61.94	27.66	2.24	2
93	2	22	162	68.3	26.1	1	42.4	44	5.4	0.89	7.8	2.18	27	2000	74	815.28	27.28	31	50.04	49.86	1	2
90	1	21	178.6	86.7	27.2	1	63.1	23.3	3	0.94	11.1	3.38	39	4443	82	735.54	29.34	32	62.64	37.32	1.68	3
66	1	20	175.6	94.3	30.6	2	64.6	27.8	4.8	0.98	10.8	3.58	38	3677	81	738.14	33.36	32	63.9	36.06	1.77	2
21	1	20	181	94	28.6	2	72.2	32.8	8	1	9.1	2.7	29	3027	79	760.6	36.13	32	60.12	39.83	1.51	1
73	2	21	158.7	63.8	25.3	1	40.5	32.5	1.8	0.8	12.9	3.5	42	3151	77	781.21	30.18	32	62.36	59.17	1.05	2
137	2	23	160	74.5	29.1	2	42.8	23.3	0.9	0.8	7.3	2.07	26	3358	85	707.96	57.14	33	43.84	56.1	0.78	1
14	1	23	179.6	81.7	25.3	1	66.8	13.7	1.3	0.9	15.1	4.33	53	3850	77	776.45	26.75	33	58.89	40.36	1.46	1
145	2	21	158	73.9	29.6	2	40.2	42.2	4.2	0.88	9	2.36	32	3340	73	821.71	28.27	33	41.56	58.38	0.71	1
79	1	20	177.1	79.6	25.4	1	54	28.4	3.9	0.95	8.4	2.31	29	3943	85	708.76	31.48	34	49.01	50.93	0.96	1
63	2	22	153	59.1	25.2	1	34.5	35.2	8.4	0.9	9.7	2.2	35	1115	76	792.43	26.1	34	59.12	39.45	1.5	1
166	1	19	181	92.8	28.3	2	62.3	29.2	4.7	0.94	12	3.9	42	4197	89	677.03	33.13	35	55.31	44.67	1.24	2
108	1	23	176	75.2	24.3	1	57	20.1	2.1	0.91	12	3.16	42	3256	85	703.42	40.95	35	69.84	30.15	2.32	2
82	1	25	170.3	70.7	24.4	1	54.6	18.5	1.7	0.91	16.5	4.1	58	3562	83	719.28	33.6	35	53.28	46.69	1.14	2
84	1	24	177	77.4	24.7	1	57.5	21.7	2.6	0.93	8.8	2.4	31	2976	78	769.36	26.34	35	60.12	39.37	1.53	1
44	2	20	176	89.3	28.8	2	46.2	44.7	7	0.88	10.7	3.3	37	4422	72	830.07	36.16	35	48.37	51.61	0.94	2
33	2	23	166	81	29.3	2	44.4	43.7	5.4	0.88	10.5	3.5	39	3595	73	821.3	35.81	36	60.16	39.67	1.52	2
26	2	22	157.2	76.7	31	2	40.8	43.3	4.2	0.86	9.1	2.45	32	1765	72	828.61	35.16	36	62.54	37.36	1.67	1
132	1	20	167	67.4	24.2	1	55.2	13.7	0.8	0.88	12	2.83	42	3486	72	830.89	53.11	36	63.31	16.67	3.8	2
126	1	19	190	98.2	27.2	1	65.4	29.8	5.4	0.96	13.4	4.62	47	3225	76	785.51	52.04	37	69.39	49.58	1.4	3
64	1	20	183.2	110.4	32.9	2	68.7	34.4	8.4	1.01	11.6	4.53	41	4458	78	767.83	36.16	38	55.17	44.75	1.23	3
173	1	20	173.6	95.2	31.6	2	59.3	34.3	6.9	1	8.3	2.76	29	3764	83	721.04	44.68	39	61.04	38.9	1.57	2
123	1	21	173	105.5	35.2	2	64.1	35.9	7.9	1.01	9.9	3.7	37	4380	77	782.3	28.73	39	39.65	60.19	0.66	2
176	1	20	184.9	109.8	32.1	2	69.4	33.4	7.7	0.99	11.5	4.39	40	4818	85	709.01	39.4	41	57.83	42.16	1.37	2
42	2	21	161.5	66.2	25.4	1	39.3	36.9	3.1	0.86	10.9	2.52	38	2686	76	786.69	36	41	39.93	60.03	0.67	3
183	1	20	180.8	89.8	27.5	1	63.9	25	3.9	0.96	12.2	3.86	43	4210	88	682.3	44.94	42	32.72	52.14	0.63	2
40	1	18	173	89	29.7	2	56.6	24	2.9	0.9	7.6	2.2	27	3754	86	698.96	50.13	42	28.84	61.1	0.47	1
148	2	20	168	86.1	30.5	2	46.6	42.2	5.5	0.89	10.4	2.6	36	3140	85	704.13	20.46	42	38.55	61.3	0.63	3
46	1	20	176	96	31	2	63	30.8	5.7	0.98	14.5	4.9	51	4555	64	931.45	47.72	42	34.81	54.95	0.63	1
12	2	23	150	56.6	25.2	1	36.2	32.2	1.5	0.82	10.4	2.04	36	3298	77	782.63	34.77	43	56.23	43.72	1.29	3
37	1	25	161.6	72.4	27.7	1	51.8	24.5	3.1	0.96	17.8	4.49	62	4210	66	906.84	50.99	44	55.66	44.28	1.26	3
25	1	21	172.4	76.1	25.6	1	52.3	27.6	3.6	0.94	10	2.66	35	3290	86	701.32	1.03	46	38.75	51.15	0.76	1
157	1	19	176.8	109.7	35.1	2	68.2	34.5	7.4	1	15.3	5.92	54	4579	84	716.54	29.37	46	57.07	47.84	1.19	3
182	1	21	182.8	87.9	26.3	1	62.6	24.9	3.5	0.93	8.7	2.64	30	4028	80	752.21	39.86	46	36.74	53.1	0.69	1
180	2	21	154	68	28.7	2	37.3	30.4	1.6	0.81	6.5	1.7	27	2677	69	870.9	46.88	46	29.64	59.95	0.49	1
74	2	19	170.4	72.1	24.8	1	42.9	36.6	3.3	0.85	9	2.31	32	3614	67	895.38	48.18	46	39.62	58.34	0.68	2
112	1	19	182.7	118.5	35.5	2	70.7	37.1	9.4	1.01	9.7	4.03	34	4297	64	933.54	37.14	46	38.2	52.66	0.73	3
175	1	19	182.7	102.2	30.6	2	67.2	30.7	6.1	0.98	9	3.27	32	4246	62	967.37	53.33	46	38.09	59.89	0.64	3
11	2	20	158.4	68.2	27.2	1	39.9	37.8	3.2	0.86	10.7	2.52	37	3070	102	590.88	50.49	47	30.48	55.02	0.55	2
115	1	20	175.5	102.2	33.2	2	65.3	32.7	6.3	0.98	11.3	4.09	40	4285	76	785.62	31.29	47	68.9	40.56	1.7	3
156	1	20	179.2	103	32.1	2	65.5	33	6.9	1	9.1	3.3	32	3913	70	861.99	32.9	48	26.77	56.23	0.48	2
111	2	20	167.5	78.3	27.9	1	43.2	41.2	5	0.89	9.3	2.58	33	2962	68	885.6	60.89	49	41.21	60.65	0.68	3
2	1	19	167.4	78.5	28	2	56.6	24	2.9	0.94	11.2	3.06	39	3878	74	816.31	41.48	50	35.98	43.89	0.82	2
91	2	20	163.7	71.6	26.7	1	41.1	39	3.6	0.86	7.8	1.93	27	4200	72	835.71	44.12	51	55.45	44.18	1.26	2
